# Supplementary material for: miR-let-7 Targeting ZcCTL-S1 to Regulate Reproductive Development in Zeugodacus cucurbitae
Source: Insects. 2026 Mar 5;17(3):286. doi: 10.3390/insects17030286 (PMC13026481; doi:10.3390/insects17030286)
Supplement: Supplementary file 1 [file insects-17-00286-s001.zip]

Archive with 1 entries (1 files):
- insects-4151141-supplementary.pdf
